# Supplementary material for: Teaching Sexual Orientation and Gender Identity in Pediatric Clinical Settings: A Training Workshop for Faculty and Residents
Source: MedEdPORTAL. 2021 Apr 5;17:11137. doi: 10.15766/mep_2374-8265.11137 (PMC8034234; doi:10.15766/mep_2374-8265.11137)
Supplement: Supplementary file 1 — Facilitator Guide.docxPatient Vignettes.pptxDidactic Presentation.pptxSelected Educational Resources.docxCase Discussion with Role-Play Opportunities.docxEvaluation Form.docx [file mep_2374-8265.11137-s001.zip]

Archive with 7 entries (7 files):
- A. Facilitator Guide.docx
- B. Patient Vignettes.pptx
- C. Didactic Presentation.pptx
- D. Selected Educational Resources.docx
- E. Case Discussion with Role-Play Opportunities.docx
- F. Evaluation Form.docx
- _Educational_Summary_Report_11137.pdf
